# Supplementary material for: Emission Enhancement of Ge/Si Quantum Dots in Hybrid Structures with Subwavelength Lattice of Al Nanodisks
Source: Nanomaterials (Basel). 2023 Aug 25;13(17):2422. doi: 10.3390/nano13172422 (PMC10490227; doi:10.3390/nano13172422)
Supplement: Supplementary file 1 [file nanomaterials-13-02422-s001.zip]

Archive with 1 entries (1 files):
- nanomaterials-2559718-supplementary.pdf
